# Supplementary material for: Colchicine Prevents Postoperative Atrial Fibrillation in Cardiac and Thoracic Surgery Patients: Contemporary Evidence From a Meta‐Analysis of Randomized Controlled Trials
Source: Cardiol Res Pract. 2026 Jun 17;2026:1851955. doi: 10.1155/crp/1851955 (PMC13273520; doi:10.1155/crp/1851955)
Supplement: Supplementary file 1 — Supporting Information Supporting file 1: PRISMA checklist. Supporting file 2: contents are listed below along with relevant page numbers. [file CRP-2026-1851955-s001.zip]

Archive with 2 entries (2 files):
- PRISMA 2020 checklist updated.docx
- Supplementary file revised.docx
